# Supplementary material for: Poly(butylene succinate-co-ε-caprolactone) Copolyesters: Enzymatic Synthesis in Bulk and Thermal Properties
Source: Polymers (Basel). 2021 Aug 11;13(16):2679. doi: 10.3390/polym13162679 (PMC8401440; doi:10.3390/polym13162679)
Supplement: Supplementary file 1 [file polymers-13-02679-s001.zip]

Archive with 1 entries (1 files):
- polymers-1338483-supplementary.pdf
